# Supplementary material for: Analysis of within Subjects Variability in Mouse Ultrasonic Vocalization: Pups Exhibit Inconsistent, State-Like Patterns of Call Production
Source: Front Behav Neurosci. 2016 Sep 28;10:182. doi: 10.3389/fnbeh.2016.00182 (PMC5039195; doi:10.3389/fnbeh.2016.00182)
Supplement: Supplementary file 1 [file Table1.XLSX]

## Sheet: Sheet1
Supplemental Table 1: Descriptive Statistics (PCS)
		Call Rate (calls/min)					Duration (msec, averaged)					Pitch Jumps (fraction of calls)					Median Pitch (kHz, averaged)					Peak Power					Variability in Duration (coefficient of variation)					Variability in Pitch (coefficient of variation)					Variability in Peak Power
cohort	day	mean	median	s.d.	min	max	mean	median	s.d.	min	max	mean	median	s.d.	min	max	mean	median	s.d.	min	max	mean	median	s.d.	min	max	mean	median	s.d.	min	max	mean	median	s.d.	min	max	mean	median	s.d.	min	max
1 (C57BL/6J)	5	26.2389	16.9503	27.0297	0	113.275	27.637	25.8013	13.3585	7.32558	64.1076	0.220183	0.176843	0.17096	0	0.63197	75.3167	74.5163	6.60218	54.1207	93.5622	-28.2484	-28.0792	3.0337	-36.5037	-20.3768	0.700047	0.701155	0.168084	0.284456	1.1658	0.162655	0.166793	0.0543467	0.0325392	0.319297	0.182425	0.17563	0.0639778	0.368584	0.0685603
1 (C57BL/6J)	7	54.5064	49.775	37.2973	0	153.963	33.7154	33.8232	11.9309	10.2401	69.7723	0.318128	0.325704	0.160137	0.0322581	0.672646	78.2235	78.7575	6.95159	61.4279	96.0024	-27.6991	-27.7294	2.054	-34.0589	-20.2573	0.668437	0.661942	0.153698	0.417396	1.07371	0.163837	0.168576	0.035983	0.0567192	0.280219	0.150677	0.144382	0.0437948	0.350618	0.0826733
1 (C57BL/6J)	9	60.9895	58.2397	34.9017	0.664871	150.37	35.7089	34.7819	9.14018	16.4256	70.5199	0.336852	0.33037	0.13493	0.0763889	0.680782	81.1032	81.5908	6.08733	63.3952	103.636	-27.941	-28.2523	1.83682	-31.342	-20.5697	0.66537	0.673206	0.11445	0.452727	0.949263	0.153768	0.158423	0.036184	0.0555736	0.263338	0.137565	0.129192	0.0361862	0.307416	0.0801023
2 (C57BL/6J)	5	26.411	19.2953	27.5061	0	122.934	24.7308	21.917	11.9085	8.56931	59.5003	0.179077	0.149832	0.153317	0	0.597297	77.0108	75.7667	7.58957	63.029	99.728	-27.8263	-27.7354	2.51472	-33.6817	-20.7962	0.697148	0.682598	0.198208	0.240784	1.31113	0.163706	0.173183	0.0495349	0.0220841	0.321651	0.173084	0.165806	0.0652382	0.366705	0.0555914
2 (C57BL/6J)	7	45.4996	39.135	32.9557	0.669245	130.267	28.909	27.8198	11.9927	8.03036	65.0358	0.237125	0.229885	0.158735	0	0.618056	79.1096	79.9216	7.40899	61.0683	98.2666	-28.3568	-28.6101	2.16499	-33.4538	-21.0531	0.673064	0.668522	0.174412	0.308851	1.45171	0.154704	0.161517	0.0393616	0.043949	0.243228	0.143692	0.139879	0.0459941	0.320634	0.0511101
2 (C57BL/6J)	9	47.5758	44.202	32.1119	0.666323	129.462	31.9282	32.2726	10.6048	10.2401	58.6174	0.251788	0.25	0.130482	0	0.573944	79.7805	80.4294	6.49747	63.8258	100.612	-28.5987	-28.7082	1.87414	-32.3815	-22.1616	0.693386	0.687389	0.117663	0.450381	1.04049	0.148399	0.145799	0.0345798	0.0539612	0.23937	0.138726	0.126217	0.0428765	0.3221	0.0783879
3 (FVB/Ant)	5	83.259	86.8287	28.2505	5.65654	136.765	72.461	71.6937	9.94964	52.2099	93.7907	0.504209	0.52	0.173024	0.0802139	0.786704	77.9893	76.8663	6.0064	69.3138	93.0938	-24.8795	-24.9863	1.50499	-28.8375	-22.4325	0.331655	0.327732	0.0599584	0.214086	0.54237	0.135922	0.132337	0.0333772	0.0384868	0.221183	0.137299	0.128496	0.0400897	0.295515	0.0890905
3 (FVB/Ant)	7	95.6601	98.276	32.0023	14.6192	140.39	77.3223	78.5388	7.30127	56.204	94.6181	0.503675	0.5	0.164172	0.0873786	0.808511	78.7625	78.487	6.02018	65.3096	93.4371	-23.906	-23.8998	1.39808	-26.5765	-20.4034	0.304925	0.303828	0.0458944	0.225258	0.420367	0.142392	0.145473	0.022758	0.0846545	0.192896	0.123839	0.117288	0.0300286	0.244972	0.0772776
3 (FVB/Ant)	9	110.279	121.427	39.428	0.332194	173.199	71.591	72.9039	10.5814	38.9319	88.7416	0.463884	0.498164	0.210744	0.0689655	0.835526	77.7732	78.02	5.82132	66.8256	92.0285	-24.2001	-24.1996	1.69908	-28.7896	-20.8351	0.310412	0.301731	0.0711346	0.213467	0.541235	0.13801	0.140844	0.0264496	0.0722709	0.185447	0.125379	0.122195	0.0234771	0.224407	0.0867584
