# Supplementary material for: Analysis of within Subjects Variability in Mouse Ultrasonic Vocalization: Pups Exhibit Inconsistent, State-Like Patterns of Call Production
Source: Front Behav Neurosci. 2016 Sep 28;10:182. doi: 10.3389/fnbeh.2016.00182 (PMC5039195; doi:10.3389/fnbeh.2016.00182)
Supplement: Supplementary file 2 [file Table2.XLSX]

## Sheet: Sheet1
Supplemental Table 2: Descriptive Statistics (TCS)
		Call Rate (calls/min)					Duration (msec, averaged)					Pitch Jumps (fraction of calls)					Median Pitch (kHz, averaged)					Peak Power					Variability in Duration (coefficient of variation)					Variability in Pitch (coefficient of variation)					Variability in Peak Power
strain	day	mean	median	s.d.	min	max	mean	median	s.d.	min	max	mean	median	s.d.	min	max	mean	median	s.d.	min	max	mean	median	s.d.	min	max	mean	median	s.d.	min	max	mean	median	s.d.	min	max	mean	median	s.d.	min	max
C57BL/6J	3	19.9149	14.9759	20.3912	0	75.4492	26.6327	22.3419	15.2576	12.9507	63.464	0.14806	0.168421	0.0810726	0	0.244444	73.7095	72.0659	7.76274	64.7786	89.7034	-30.3084	-30.067	4.31465	-37.3724	-21.0507	0.699096	0.693328	0.175013	0.387836	1.09537	0.151412	0.158239	0.0500639	0.0327396	0.215642	0.198266	0.158127	0.118096	0.459097	0.0586497
C57BL/6J	4	21.99	21.3029	14.9583	1.98992	53.0016	19.7969	17.7305	7.28551	11.83	33.8082	0.129414	0.105263	0.0626666	0.0526316	0.284091	78.5507	77.4683	9.26333	66.7686	98.8705	-29.4691	-29.1002	2.39093	-32.3228	-25.6673	0.769112	0.792618	0.130753	0.542139	1.02089	0.177081	0.188049	0.0409332	0.0931148	0.245826	0.170076	0.174462	0.0496169	0.237305	0.101649
C57BL/6J	5	20.4614	10.313	26.037	0	96.9304	21.0497	19.8218	8.76101	9.88388	39.3685	0.210726	0.16129	0.16156	0	0.503425	79.9055	79.7789	4.3943	70.078	86.6699	-29.2299	-28.9867	1.83314	-32.6836	-27.1507	0.726312	0.757593	0.149143	0.453001	0.951626	0.183476	0.174754	0.0390114	0.129129	0.258555	0.147958	0.154926	0.0434597	0.223757	0.0908775
C57BL/6J	6	32.4889	21.5926	28.1377	3.65546	106.196	24.4749	20.2881	12.7556	10.4321	59.156	0.214751	0.20339	0.191149	0	0.672956	79.3982	80.3378	9.015	62.5876	90.5347	-29.5715	-29.6889	2.8422	-36.6611	-25.381	0.680977	0.672679	0.147685	0.426839	0.898871	0.162845	0.165656	0.0321462	0.0904572	0.205176	0.149896	0.149885	0.0539941	0.249762	0.0822723
C57BL/6J	7	54.5677	46.0014	45.7596	2.99573	154.254	25.1489	26.7138	8.00349	14.158	35.3524	0.230375	0.194448	0.135135	0.0434783	0.442857	84.0154	82.6158	4.01624	78.758	91.4822	-29.6407	-29.5309	1.46957	-32.2246	-27.8899	0.69714	0.654543	0.128767	0.55574	0.982336	0.144511	0.142235	0.0351756	0.0925458	0.192982	0.111965	0.110507	0.0207626	0.162935	0.0841768
C57BL/6J	8	48.2294	43.2873	42.2192	4.32009	162.871	26.1972	26.8605	11.0174	7.95574	46.6538	0.197981	0.142857	0.134434	0	0.531568	84.5907	84.2473	4.69216	76.9043	92.9785	-29.3179	-29.6869	1.13668	-30.7774	-27.1655	0.672449	0.633884	0.183854	0.332974	1.0613	0.12249	0.111968	0.0375769	0.0631754	0.190402	0.117469	0.119045	0.0205717	0.173484	0.091419
C57BL/6J	9	68.5203	56.4525	43.0605	24.883	147.559	31.7136	32.7163	13.0123	10.7679	48.2461	0.262392	0.229299	0.135521	0.0618557	0.513189	83.9261	82.9952	4.87279	78.6165	95.3055	-28.4215	-28.0471	1.53228	-30.9472	-26.3461	0.759001	0.675325	0.18703	0.560916	1.14591	0.145313	0.157191	0.0276084	0.0847849	0.178739	0.145918	0.136445	0.0353717	0.204678	0.101094
C57BL/6J	10	61.0653	44.1818	48.9755	5.64116	152.505	29.5595	27.4072	13.2934	9.30914	55.2824	0.24085	0.250951	0.13883	0	0.4375	82.9655	82.2623	6.18768	74.9778	97.5508	-28.6747	-28.9594	1.89874	-32.0728	-25.4438	0.751287	0.697742	0.197341	0.478491	1.21495	0.142027	0.141067	0.029906	0.0988101	0.190611	0.140576	0.146902	0.0355068	0.195816	0.0814535
C57BL/6J	11	38.5865	33.3525	36.2085	0.998031	128.559	27.0112	29.3436	9.71412	11.2801	37.7189	0.200605	0.181159	0.0916293	0.046875	0.32093	84.6356	83.1258	6.56986	78.0888	102.871	-29.7517	-29.1302	1.30211	-32.3533	-28.3847	0.757727	0.751796	0.0791384	0.67668	0.958705	0.126959	0.125326	0.0257835	0.095504	0.165935	0.113614	0.115013	0.0142923	0.130899	0.0909743
C57BL/6J	12	53.2372	20.1423	61.3574	7.65575	179.005	28.2403	25.8694	12.7722	10.7155	48.6592	0.217529	0.208952	0.109401	0.0357143	0.388601	83.0506	82.1843	5.75814	75.4918	97.1344	-30.5014	-31.0728	1.83879	-32.7115	-27.3609	0.779557	0.808175	0.0941247	0.602984	0.883167	0.125904	0.116012	0.0378479	0.0933538	0.217655	0.118333	0.107594	0.0243129	0.160007	0.0915935
C57BL/6J	13	16.6237	9.33531	21.1455	0	67.7676	24.6892	23.0401	10.7149	12.5953	41.5124	0.202024	0.207317	0.0924032	0.0645161	0.33758	86.1003	87.552	6.17989	78.0239	96.6113	-31.3084	-30.795	1.56624	-33.2162	-29.5324	0.865813	0.888502	0.145947	0.617381	1.0872	0.11324	0.11212	0.0272515	0.0800329	0.15919	0.099538	0.0978671	0.0147338	0.124708	0.0745961
C57BL/6J	14	20.4134	3.66344	28.1159	0	71.0539	27.4537	28.4255	12.7668	12.0029	44.7606	0.180116	0.185887	0.143816	0	0.454545	85.8192	84.1367	5.69973	78.1471	97.4183	-31.5034	-31.6893	0.873145	-32.5201	-30.3738	0.851154	0.864988	0.126252	0.65244	1.09777	0.0974778	0.0980082	0.0121789	0.0743292	0.115599	0.100906	0.104275	0.0125371	0.113127	0.0817379
FVB/Ant	3	54.0128	55.7495	20.5208	14.7531	82.0631	71.1488	74.3907	13.1638	40.6918	89.6054	0.511672	0.610778	0.254159	0	0.819048	75.4514	76.1803	3.68793	70.1497	81.2655	-27.1037	-27.4568	2.09155	-30.3262	-24.0574	0.352687	0.342309	0.0710752	0.231922	0.523315	0.123074	0.122781	0.0524912	0.0539095	0.251783	0.140576	0.139778	0.0349143	0.202699	0.0892174
FVB/Ant	4	67.8737	75.6168	26.9948	19.2778	106.964	73.165	76.1178	14.832	45.8912	89.9945	0.593051	0.729084	0.259077	0.0571429	0.850467	75.8456	75.0964	4.16117	70.9393	84.0339	-24.5399	-24.0323	2.0634	-28.4673	-21.8018	0.319538	0.295451	0.0690694	0.246836	0.444682	0.115944	0.11772	0.0227925	0.0595244	0.146728	0.124716	0.120355	0.0178569	0.153874	0.0986788
FVB/Ant	5	95.1376	103.88	28.9502	28.1905	135.004	78.9673	80.1683	14.1123	53.1917	99.6786	0.650636	0.682292	0.188443	0.22093	0.850962	74.6956	73.7775	3.98706	67.9263	82.2341	-23.508	-23.1942	1.6621	-26.6093	-21.197	0.301696	0.297298	0.0357623	0.228817	0.36709	0.131097	0.134454	0.022411	0.082656	0.1711	0.134354	0.124295	0.0266662	0.192484	0.0889508
FVB/Ant	6	121.194	129.546	30.5799	78.8492	165.246	81.8635	81.3374	12.1726	59.0078	105.065	0.703356	0.728778	0.161607	0.400844	0.912863	76.1802	78.6248	6.7596	65.301	85.2226	-23.8768	-23.5183	1.70271	-26.1615	-21.5921	0.26615	0.266918	0.0398606	0.217352	0.347342	0.140342	0.137609	0.0287419	0.0793825	0.213274	0.142106	0.111827	0.0647161	0.27379	0.0879742
FVB/Ant	7	130.858	134.191	28.6468	62.6914	168.58	80.4083	80.5365	7.71123	69.4714	94.6825	0.653112	0.722222	0.191342	0.292383	0.878788	76.1282	76.4742	5.37291	66.6843	83.3164	-23.0505	-22.5931	1.47441	-26.7425	-21.6727	0.254603	0.252337	0.0418372	0.214217	0.36826	0.129929	0.127262	0.0152676	0.108273	0.154537	0.0988908	0.0979807	0.0061341	0.10784	0.0908111
FVB/Ant	8	130.605	137.546	18.5527	99.8456	155.112	75.772	76.6857	8.65333	61.6751	90.6597	0.534637	0.581776	0.198227	0.220109	0.783262	78.6355	77.5791	3.21158	74.2664	83.8971	-23.4967	-22.7405	1.28321	-25.3041	-21.9416	0.256696	0.237472	0.043043	0.20352	0.334289	0.132639	0.134928	0.0219649	0.0983828	0.164096	0.105123	0.107676	0.00867735	0.121907	0.0896577
FVB/Ant	9	77.7517	78.6159	42.127	13.6274	157.024	70.9071	73.5733	11.9216	56.7923	88.9502	0.396998	0.374723	0.203592	0.0869565	0.832627	81.6945	82.4243	5.38094	74.0186	90.9477	-23.6428	-24.8309	3.00113	-26.8189	-18.2984	0.322765	0.332558	0.0774585	0.189436	0.483393	0.104003	0.111736	0.0271168	0.0555952	0.154139	0.118512	0.116135	0.0213388	0.154294	0.0889388
FVB/Ant	10	107.922	129.957	49.7802	3.6548	176.171	64.0356	64.3338	8.10326	51.2003	78.4512	0.363993	0.328652	0.238408	0.0669856	0.849785	79.8645	77.8598	5.65435	71.2827	92.9685	-23.6116	-23.8135	1.21688	-25.5586	-20.8916	0.312904	0.302813	0.0617762	0.234749	0.474131	0.107053	0.112668	0.0262952	0.0721953	0.151967	0.124011	0.120275	0.0228179	0.171836	0.0978596
FVB/Ant	11	37.2023	21.2489	41.7493	0	125.124	55.4231	54.5443	4.15832	48.6608	61.5509	0.19739	0.15942	0.166252	0	0.460432	81.8284	80.1125	4.58787	76.748	88.5622	-24.2935	-23.4606	1.54961	-26.669	-22.3506	0.346495	0.341989	0.0481571	0.289378	0.432086	0.0947378	0.083242	0.032425	0.0555329	0.155167	0.124898	0.132305	0.019675	0.150658	0.0818492
FVB/Ant	12	15.0477	1.32998	28.7079	0	93.4992	58.7313	61.0447	4.96906	53.0273	62.1218	0.215724	0.159091	0.199795	0.0503597	0.437722	78.606	78.1657	2.09839	76.7627	80.8896	-25.0832	-25.0603	0.330746	-25.4248	-24.7644	0.397431	0.397295	0.0712207	0.326278	0.468719	0.104027	0.106789	0.0341805	0.0685499	0.136743	0.141313	0.148922	0.0198027	0.156182	0.118834
FVB/Ant	13	2.53617	0	6.64865	0	23.6373	46.5572	46.5572	11.24	38.6093	54.505	0.0211268	0.0211268	0.0298778	0	0.0422535	80.7418	80.7418	8.53442	74.707	86.7765	-25.9876	-25.9876	1.80354	-27.2628	-24.7123	0.413765	0.413765	0.100139	0.342956	0.484574	0.0722464	0.0722464	0.00391931	0.069475	0.0750178	0.109744	0.109744	0.0118357	0.118113	0.101374
FVB/Ant	14	1.63928	0	5.91052	0	21.3107	53.9523	53.9523	0	53.9523	53.9523	0.109375	0.109375	0	0.109375	0.109375	76.6335	76.6335	0	76.6335	76.6335	-24.9743	-24.9743	0	-24.9743	-24.9743	0.440713	0.440713	0	0.440713	0.440713	0.0947742	0.0947742	0	0.0947742	0.0947742	0.156148	0.156148	0	0.156148	0.156148
