# Supplementary material for: Analysis of within Subjects Variability in Mouse Ultrasonic Vocalization: Pups Exhibit Inconsistent, State-Like Patterns of Call Production
Source: Front Behav Neurosci. 2016 Sep 28;10:182. doi: 10.3389/fnbeh.2016.00182 (PMC5039195; doi:10.3389/fnbeh.2016.00182)
Supplement: Supplementary file 3 [file Table3.XLSX]

## Sheet: Sheet1
Supplemental Table 3: Descriptive Statistics (adult male/female dyads)
	Call Rate (calls/min)					Duration (msec, averaged)					Pitch Jumps (fraction of calls)					Median Pitch (kHz, averaged)					Peak Power					Variability in Duration (coefficient of variation)					Variability in Pitch (coefficient of variation)					Variability in Peak Power
test day	mean	median	s.d.	min	max	mean	median	s.d.	min	max	mean	median	s.d.	min	max	mean	median	s.d.	min	max	mean	median	s.d.	min	max	mean	median	s.d.	min	max	mean	median	s.d.	min	max	mean	median	s.d.	min	max
1	23.0841	15.0004	27.3252	0	126.387	23.15	23.0595	6.39736	12.0605	38.4284	0.293783	0.292683	0.1015	0.0677966	0.44312	72.2218	70.9058	5.24262	64.9878	91.7969	-33.1386	-32.9323	1.51944	-36.3759	-29.7306	0.74127	0.811068	0.179682	0.161541	0.92187	0.122536	0.113468	0.0601473	0	0.381563	0.0705479	0.0700903	0.00924463	0.0950043	0.0514276
2	24.6056	10.3997	31.0435	0	120.225	25.5972	26.2372	6.23343	11.4688	36.3052	0.342032	0.309859	0.15525	0.1	0.654545	70.933	71.3088	3.77512	62.9526	79.617	-33.2528	-33.3793	1.29374	-35.292	-29.0358	0.796409	0.839009	0.167632	0.187287	1.0897	0.123881	0.117409	0.0663067	0.0311079	0.439166	0.0677705	0.0676296	0.0110201	0.0906075	0.0397964
